# Supplementary material for: ChatGPT (GPT-4) passed the Japanese National License Examination for Pharmacists in 2022, answering all items including those with diagrams: a descriptive study
Source: J Educ Eval Health Prof. 2024 Feb 28;21:4. doi: 10.3352/jeehp.2024.21.4 (PMC10948916; doi:10.3352/jeehp.2024.21.4)
Supplement: Supplementary file 1 [file jeehp-21-04-dataset1.xlsx]

## Sheet: Appendix1
No. of Question	Category	Subject	Published Correct Answer		GPT3.5 Answer		pass/fail of GPT3.5	GPT4 Answer		pass/fail of GPT4	Character Count of Question Text	with Diagram
1	Essential	Physics	4		4		Pass	4		Pass	115
2	Essential	Physics	1		not input		Fail	1		Pass	-	Yes
3	Essential	Physics	3		not input		Fail	3		Pass	-	Yes
4	Essential	Physics	3		4		Fail	4		Fail	227
5	Essential	Physics	1		1		Pass	1		Pass	126
6	Essential	Chemistry	5		not input		Fail	no answer		Fail	-	Yes
7	Essential	Chemistry	2		not input		Fail	5		Fail	-	Yes
8	Essential	Chemistry	2		not input		Fail	1		Fail	-	Yes
9	Essential	Chemistry	2		2		Pass	2		Pass	36
10	Essential	Chemistry	4		not input		Fail	1		Fail	-	Yes
11	Essential	Biology	1		1		Pass	1		Pass	113
12	Essential	Biology	1		not input		Fail	3		Fail	-	Yes
13	Essential	Biology	3		not input		Fail	3		Pass	-	Yes
14	Essential	Biology	4		not input		Fail	1		Fail	-	Yes
15	Essential	Biology	4		1		Fail	4		Pass	63
16	Essential	Hygiene	5		not input		Fail	5		Pass	-	Yes
17	Essential	Hygiene	4		4		Pass	4		Pass	66
18	Essential	Hygiene	2		4		Fail	2		Pass	63
19	Essential	Hygiene	2		2		Pass	2		Pass	50
20	Essential	Hygiene	3		3		Pass	3		Pass	52
21	Essential	Hygiene	2		not input		Fail	no answer		Fail	-	Yes
22	Essential	Hygiene	3		3		Pass	3		Pass	131
23	Essential	Hygiene	2		2		Pass	2		Pass	99
24	Essential	Hygiene	3		5		Fail	3		Pass	109
25	Essential	Hygiene	4		3		Fail	4		Pass	92
26	Essential	Pharmacology	2		2		Pass	2		Pass	90
27	Essential	Pharmacology	2		4		Fail	2		Pass	186
28	Essential	Pharmacology	3		3		Pass	3		Pass	111
29	Essential	Pharmacology	1		4		Fail	1		Pass	130
30	Essential	Pharmacology	1		3		Fail	1		Pass	99
31	Essential	Pharmacology	5		5		Pass	5		Pass	73
32	Essential	Pharmacology	4		1		Fail	4		Pass	81
33	Essential	Pharmacology	4		4		Pass	4		Pass	76
34	Essential	Pharmacology	1		4		Fail	1		Pass	80
35	Essential	Pharmacology	3		3		Pass	3		Pass	101
36	Essential	Pharmacology	5		3		Fail	5		Pass	77
37	Essential	Pharmacology	5		2		Fail	5		Pass	73
38	Essential	Pharmacology	5		4		Fail	5		Pass	110
39	Essential	Pharmacology	3		2		Fail	3		Pass	88
40	Essential	Pharmacology	2		1		Fail	2		Pass	93
41	Essential	Pharmaceuticals	4		not input		Fail	4		Pass	-	Yes
42	Essential	Pharmaceuticals	2		1		Fail	2		Pass	112
43	Essential	Pharmaceuticals	5		1		Fail	1		Fail	83
44	Essential	Pharmaceuticals	3		3		Pass	3		Pass	66
45	Essential	Pharmaceuticals	3		3		Pass	3		Pass	158
46	Essential	Pharmaceuticals	4		not input		Fail	4		Pass	-	Yes
47	Essential	Pharmaceuticals	5		1		Fail	5		Pass	99
48	Essential	Pharmaceuticals	3		not input		Fail	no answer		Fail	-	Yes
49	Essential	Pharmaceuticals	2		2		Pass	2		Pass	116
50	Essential	Pharmaceuticals	4		1		Fail	4		Pass	78
51	Essential	Pharmaceuticals	2		2		Pass	2		Pass	92
52	Essential	Pharmaceuticals	3		3		Pass	3		Pass	60
53	Essential	Pharmaceuticals	5		5		Pass	5		Pass	108
54	Essential	Pharmaceuticals	4		4		Pass	4		Pass	97
55	Essential	Pharmaceuticals	2		4		Fail	2		Pass	98
56	Essential	Pathophysiology	2		2		Pass	2		Pass	128
57	Essential	Pathophysiology	5		5		Pass	5		Pass	105
58	Essential	Pathophysiology	4		4		Pass	4		Pass	58
59	Essential	Pathophysiology	1		1		Pass	1		Pass	97
60	Essential	Pathophysiology	1		2		Fail	2		Fail	117
61	Essential	Pathophysiology	1		1		Pass	1		Pass	60
62	Essential	Pathophysiology	3		3		Pass	3		Pass	60
63	Essential	Pathophysiology	4		4		Pass	4		Pass	76
64	Essential	Pathophysiology	4		4		Pass	4		Pass	115
65	Essential	Pathophysiology	3		3		Pass	3		Pass	76
66	Essential	Pathophysiology	5		5		Pass	5		Pass	63
67	Essential	Pathophysiology	5		5		Pass	5		Pass	73
68	Essential	Pathophysiology	3		2		Fail	3		Pass	57
69	Essential	Pathophysiology	4		4		Pass	4		Pass	81
70	Essential	Pathophysiology	3		not input		Fail	no answer		Fail	-	Yes
71	Essential	Regulations	3		3		Pass	3		Pass	82
72	Essential	Regulations	4		3		Fail	4		Pass	160
73	Essential	Regulations	3		1		Fail	3		Pass	117
74	Essential	Regulations	1		1		Pass	1		Pass	87
75	Essential	Regulations	3		3		Pass	2		Fail	181
76	Essential	Regulations	5		5		Pass	2		Fail	100
77	Essential	Regulations	5		not input		Fail	no answer		Fail	-	Yes
78	Essential	Regulations	4		4		Pass	4		Pass	102
79	Essential	Regulations	2		2		Pass	2		Pass	99
80	Essential	Regulations	4		4		Pass	1		Fail	58
81	Essential	Practice	4		4		Pass	4		Pass	147
82	Essential	Practice	1		1		Pass	1		Pass	178
83	Essential	Practice	5		3		Fail	5		Pass	107
84	Essential	Practice	2		4		Fail	2		Pass	91
85	Essential	Practice	1		2		Fail	2		Fail	167
86	Essential	Practice	3		3		Pass	3		Pass	58
87	Essential	Practice	3		3		Pass	3		Pass	114
88	Essential	Practice	2		4		Fail	2		Pass	106
89	Essential	Practice	5		5		Pass	5		Pass	87
90	Essential	Practice	4		4		Pass	4		Pass	95
91	General	Physics	1	5	4	5	Fail	1	5	Pass	192
92	General	Physics	2	3	2	4	Fail	2	3	Pass	243
93	General	Physics	1	5	2	3	Fail	1	3	Fail	144
94	General	Physics	2		1		Fail	no answer		Fail	380
95	General	Physics	2	4	not input		Fail	1	3	Fail	-	Yes
96	General	Physics	5		4		Fail	1		Fail	267
97	General	Physics	2	5	1	2	Fail	1	4	Fail	549
98	General	Physics	4	5	2	5	Fail	1	5	Fail	465
99	General	Physics	2		1		Fail	2		Pass	294
100	General	Physics	4	5	1	4	Fail	2	3	Fail	317
101	General	Chemistry	1		not input		Fail	3		Fail		Yes
102	General	Chemistry	3	4	not input		Fail	1	no answer	Fail		Yes
103	General	Chemistry	2		not input		Fail	3		Fail		Yes
104	General	Chemistry	5		not input		Fail	2		Fail		Yes
105	General	Chemistry	3		1	4	Fail	3		Pass	190
106	General	Chemistry	3	5	not input		Fail	3	5	Pass		Yes
107	General	Chemistry	2		not input		Fail	1		Fail		Yes
108	General	Chemistry	2		5		Fail	2		Pass	246
109	General	Chemistry	4		not input		Fail	4		Pass		Yes
110	General	Biology	1	4	not input		Fail	1	4	Pass		Yes
111	General	Biology	3		not input		Fail	3		Pass		Yes
112	General	Biology	1	4	1	4	Pass	1	3	Fail	254
113	General	Biology	4	5	1	3	Fail	4	5	Pass	216
114	General	Biology	2	3	not input		Fail	no answer		Fail		Yes
115	General	Biology	1	4	1	3	Fail	1	4	Pass	172
116	General	Biology	1	3	not input		Fail	1	3	Pass		Yes
117	General	Biology	1	5	1	2	Fail	1	5	Pass	218
118	General	Biology	3	4	not input		Fail	no answer		Fail		Yes
119	General	Biology	2	5	1	2	Fail	1	5	Fail	255
120	General	Hygiene	3	5	2	5	Fail	3	5	Pass	203
121	General	Hygiene	1	4	4	5	Fail	1	4	Pass	292
122	General	Hygiene	3		3		Pass	3		Pass	240
123	General	Hygiene	4		3		Fail	4		Pass	251
124	General	Hygiene	3		not input		Fail	no answer		Fail		Yes
125	General	Hygiene	3		not input		Fail	3		Pass		Yes
126	General	Hygiene	2		1		Fail	2		Pass	238
127	General	Hygiene	1	5	1	5	Pass	1	4	Fail	178
128	General	Hygiene	1	3	not input		Fail	1	3	Pass		Yes
129	General	Hygiene	2	5	1	5	Fail	2	5	Pass	268
130	General	Hygiene	2	4	not input		Fail	no answer		Fail		Yes
131	General	Hygiene	3	4	1	4	Fail	3	4	Pass	250
132	General	Hygiene	1	2	1	2	Pass	1	2	Pass	239
133	General	Chemistry	1		not input		Fail	no answer		Fail		Yes
134	General	Regulations	2		not input		Fail	no answer		Fail		Yes
135	General	Hygiene	3		not input		Fail	no answer		Fail		Yes
136	General	Hygiene	1		not input		Fail	no answer		Fail		Yes
137	General	Hygiene	3	4	1	3	Fail	3	4	Pass	258
138	General	Hygiene	1	3	1	3	Pass	1	3	Pass	238
139	General	Hygiene	4	5	1	4	Fail	no answer		Fail	219
140	General	Hygiene	1	3	1	3	Pass	1	3	Pass	272
141	General	Hygiene	1	3	1	3	Pass	1	2	Fail	276
142	General	Regulations	1	4	1	4	Pass	1	4	Pass	253
143	General	Regulations	4		3		Fail	4		Pass	177
144	General	Regulations	2	3	2	3	Pass	2	3	Pass	230
145	General	Regulations	1		3		Fail	1		Pass	69
146	General	Regulations	1	4	3	4	Fail	1	5	Fail	181
147	General	Regulations	4	5	4	5	Pass	4	5	Pass	264
148	General	Regulations	2	3	3	5	Fail	3	4	Fail	192
149	General	Regulations	1	2	1	5	Fail	1	2	Pass	179
150	General	Regulations	4		2		Fail	4		Pass	218
151	General	Pharmacology	2	3	1	2	Fail	2	3	Pass	278
152	General	Pharmacology	2	3	1	3	Fail	2	3	Pass	234
153	General	Pharmacology	4	5	1	2	Fail	4	5	Pass	275
154	General	Pharmacology	2	4	2	4	Pass	2	4	Pass	248
155	General	Pharmacology	2	4	2	4	Pass	2	4	Pass	223
156	General	Pathophysiology	3	4	2	4	Fail	3	4	Pass	471
157	General	Pharmacology	1	5	1	5	Pass	1	5	Pass	587
158	General	Pharmacology	3	4	3	4	Pass	2	3	Fail	246
159	General	Pathophysiology	4	5	4	5	Pass	4	5	Pass	245
160	General	Pharmacology	1	3	3	5	Fail	1	3	Pass	414
161	General	Pharmacology	2	5	2	5	Pass	2	5	Pass	239
162	General	Pharmacology	2	4	2	4	Pass	1	4	Fail	260
163	General	Pharmacology	1	2	2	3	Fail	1	2	Pass	370
164	General	Pharmacology	1	5	1	5	Pass	1	5	Pass	228
165	General	Pathophysiology	1	5	1	2	Fail	1	5	Pass	211
166	General	Pharmacology	3	5	3	5	Pass	3	5	Pass	466
167	General	Pharmacology	3	5	2	5	Fail	3	5	Pass	193
168	General	Pharmacology	2	5	not input		Fail	1	4	Fail		Yes
169	General	Pharmaceuticals	4		4		Pass	3		Fail	220
170	General	Pharmaceuticals	3		not input		Fail	no answer		Fail		Yes
171	General	Pharmaceuticals	2	4	1	5	Fail	2	4	Pass	252
172	General	Pharmaceuticals	3		not input		Fail	3		Pass		Yes
173	General	Pharmaceuticals	2	5	1	2	Fail	2	4	Fail	155
174	General	Pharmaceuticals	1	4	not input		Fail	1	4	Pass		Yes
175	General	Pharmaceuticals	2		2		Pass	no answer		Fail	268
176	General	Pharmaceuticals	3	4	not input		Fail	2	4	Fail		Yes
177	General	Pharmaceuticals	2	4	1	5	Fail	1	2	Fail	310
178	General	Pharmaceuticals	2		not input		Fail	no answer		Fail		Yes
179	General	Pharmaceuticals	1	5	not input		Fail	1	4	Fail		Yes
180	General	Pharmaceuticals	1	3	not input		Fail	no answer		Fail		Yes
181	General	Pharmaceuticals	1	5	2	3	Fail	3	5	Fail	217
182	General	Pharmaceuticals	1	4	1	4	Pass	1	4	Pass	315
183	General	Pharmaceuticals	2	5	2	4	Fail	2	5	Pass	262
184	General	Pathophysiology	3	5	1	2	Fail	1	3	Fail	152
185	General	Pathophysiology	1	4	1	4	Pass	1	4	Pass	157
186	General	Pathophysiology	2	3	2	3	Pass	1	2	Fail	157
187	General	Pathophysiology	3	4	3	4	Pass	3	4	Pass	60
188	General	Pathophysiology	3	4	2	4	Fail	3	4	Pass	201
189	General	Pathophysiology	4	5	1	2	Fail	1	4	Fail	189
190	General	Pathophysiology	2	4	2	5	Fail	2	3	Fail	170
191	General	Pathophysiology	2		5		Fail	2		Pass	134
192	General	Pathophysiology	2	3	2	3	Pass	no answer		Fail	119
193	General	Pathophysiology	1	5	2	5	Fail	1	5	Pass	155
194	General	Pathophysiology	3	4	3	4	Pass	1	3	Fail	271
195	General	Pathophysiology	5		not input		Fail	no answer		Fail		Yes
196	General	Practice	2	3	1	2	Fail	1	3	Fail	400
197	General	Physics	1		not input		Fail	1		Pass		Yes
198	General	Practice	3		3		Pass	5		Fail	577
199	General	Physics	1	3	1	3	Pass	1	3	Pass	581
200	General	Practice	2	5	1	2	Fail	2	5	Pass	286
201	General	Physics	5		5		Pass	5		Pass	534
202	General	Practice	4		3		Fail	4		Pass	477
203	General	Physics	3	4	2	4	Fail	1	3	Fail	736
204	General	Practice	2	5	5		Fail	2	5	Pass	434
205	General	Practice	1	5	1	2	Fail	1	5	Pass	616
206	General	Physics	1	5	1	5	Pass	1	5	Pass	527
207	General	Chemistry	4		not input		Fail	1		Fail		Yes
208	General	Practice	2		2		Pass	2		Pass	708
209	General	Chemistry	3		4		Fail	3		Pass	794
210	General	Practice	1	3	3	4	Fail	1	3	Pass	495
211	General	Chemistry	2	5	2	4	Fail	2	3	Fail	358
212	General	Practice	2	4	2	4	Pass	2	4	Pass	310
213	General	Chemistry	5		1		Fail	5		Pass	291
214	General	Chemistry	2		not input		Fail	no answer		Fail		Yes
215	General	Practice	2		not input		Fail	no answer		Fail		Yes
216	General	Biology	1		1		Pass	1		Pass	276
217	General	Practice	3		3		Pass	3		Pass	183
218	General	Practice	4		1		Fail	4		Pass	552
219	General	Biology	1	2	1	2	Pass	1	2	Pass	559
220	General	Practice	5		2		Fail	5		Pass	402
221	General	Biology	2		2		Pass	2		Pass	442
222	General	Biology	1		not input		Fail	1		Pass		Yes
223	General	Practice	3		3		Pass	3		Pass	345
224	General	Biology	2	3	not input		Fail	2	no answer	Fail		Yes
225	General	Practice	5		not input		Fail	no answer		Fail		Yes
226	General	Practice	1		1		Pass	1		Pass	326
227	General	Hygiene	5		not input		Fail	5		Pass		Yes
228	General	Practice	3	4	2	3	Fail	3	4	Pass	327
229	General	Hygiene	3	4	2	3	Fail	1	3	Fail	549
230	General	Practice	4		4		Pass	4		Pass	348
231	General	Hygiene	3		not input		Fail	no answer		Fail		Yes
232	General	Practice	1		2		Fail	1		Pass	161
233	General	Hygiene	4		not input		Fail	4		Pass		Yes
234	General	Hygiene	1	2	1	2	Pass	1	2	Pass	682
235	General	Practice	2		4		Fail	2		Pass	464
236	General	Practice	3		4		Fail	3		Pass	317
237	General	Hygiene	1	4	1	2	Fail	1	4	Pass	483
238	General	Hygiene	2		not input		Fail	no answer		Fail		Yes
239	General	Practice	2		2		Pass	2		Pass	447
240	General	Practice	3		5		Fail	3		Pass	497
241	General	Hygiene	4		4		Pass	4		Pass	488
242	General	Practice	5		4		Fail	5		Pass	313
243	General	Hygiene	1	4	not input		Fail	no answer		Fail		Yes
244	General	Practice	3		2		Fail	2		Fail	268
245	General	Hygiene	5		4		Fail	5		Pass	340
246	General	Pharmacology	1	5	1	3	Fail	1	5	Pass	373
247	General	Practice	1	4	1	2	Fail	1	4	Pass	396
248	General	Pharmacology	3		4		Fail	3		Pass	604
249	General	Practice	2	4	1	4	Fail	2	4	Pass	526
250	General	Practice	4		1		Fail	4		Pass	496
251	General	Pharmacology	1	2	1	2	Pass	1	2	Pass	481
252	General	Practice	1	5	3	5	Fail	1	5	Pass	600
253	General	Pharmacology	5		5		Pass	5		Pass	653
254	General	Practice	1	2	1	2	Pass	1	2	Pass	471
255	General	Pharmacology	1	5	1	5	Pass	1	5	Pass	445
256	General	Pharmacology	3	5	2	4	Fail	5	no answer	Fail	669
257	General	Practice	2		2		Pass	2		Pass	629
258	General	Pharmacology	2	4	2	4	Pass	2	4	Pass	458
259	General	Practice	1	2	2	3	Fail	1	2	Pass	487
260	General	Practice	1	4	2	4	Fail	1	4	Pass	464
261	General	Pharmacology	4		4		Pass	4		Pass	553
262	General	Practice	2	3	2	3	Pass	2	3	Pass	478
263	General	Pharmacology	5		3		Fail	5		Pass	607
264	General	Practice	2	3	2	5	Fail	2	3	Pass	281
265	General	Pharmaceuticals	4		3		Fail	4		Pass	297
266	General	Pharmaceuticals	5		2		Fail	5		Pass	653
267	General	Practice	1		3		Fail	1		Pass	611
268	General	Practice	4		1		Fail	4		Pass	635
269	General	Pharmaceuticals	2		1		Fail	2		Pass	653
270	General	Pharmaceuticals	5		1		Fail	5		Pass	427
271	General	Practice	3	4	2	3	Fail	3	4	Pass	255
272	General	Pharmaceuticals	3	4	2	3	Fail	1	4	Fail	703
273	General	Pharmacology	1	4	1	2	Fail	1	4	Pass	626
274	General	Practice	1	5	1	5	Pass	1	5	Pass	638
275	General	Practice	5		4		Fail	4		Fail	757
276	General	Practice	4		5		Fail	4		Pass	441
277	General	Pharmaceuticals	3	4	2	4	Fail	1	3	Fail	592
278	General	Practice	1	3	1	4	Fail	1	3	Pass	448
279	General	Pharmaceuticals	1	2	2	3	Fail	2	no answer	Fail	532
280	General	Pharmaceuticals	3		3		Pass	3		Pass	323
281	General	Practice	5		5		Pass	5		Pass	266
282	General	Practice	5		5		Pass	5		Pass	404
283	General	Pharmaceuticals	3	4	3	4	Pass	3	4	Pass	492
284	General	Practice	4	5	2	5	Fail	4	5	Pass	506
285	General	Pharmaceuticals	1	2	1	4	Fail	1	2	Pass	524
286	General	Pathophysiology	5		3		Fail	5		Pass	314
287	General	Practice	1		3		Fail	1		Pass	574
288	General	Practice	1	3	1	2	Fail	1	3	Pass	503
289	General	Pathophysiology	3	5	1	3	Fail	3	5	Pass	580
290	General	Pathophysiology	1	5	1	4	Fail	4	5	Fail	447
291	General	Practice	2	4	0		Fail	2	4	Pass	871
292	General	Pathophysiology	3	4	1	2	Fail	1	3	Fail	264
293	General	Practice	2	3	0		Fail	2	3	Pass	382
294	General	Pathophysiology	1	2	2	5	Fail	1	2	Pass	617
295	General	Practice	4		1		Fail	4		Pass	698
296	General	Practice	2	4	3	4	Fail	2	4	Pass	326
297	General	Pathophysiology	2	4	4		Fail	2	4	Pass	379
298	General	Pathophysiology	1	5	1	3	Fail	1	5	Pass	369
299	General	Practice	2	4	1	3	Fail	2	4	Pass	907
300	General	Pathophysiology	3	5	2	3	Fail	2	3	Fail	578
301	General	Practice	2	3	2		Fail	2	3	Pass	598
302	General	Pathophysiology	1	4	1	4	Pass	1	4	Pass	601
303	General	Practice	2	4	2	4	Pass	2	4	Pass	704
304	General	Pathophysiology	4		not input		Fail	4		Pass		Yes
305	General	Practice	2	4	not input		Fail	2	4	Pass		Yes
306	General	Practice	3		3		Pass	3		Pass	460
307	General	Regulations	1	4	1	4	Pass	3	4	Fail	640
308	General	Practice	2		2		Pass	2		Pass	251
309	General	Regulations	1	5	1	4	Fail	1	5	Pass	350
310	General	Regulations	3	4	3	4	Pass	3	4	Pass	310
311	General	Practice	4	5	1	3	Fail	4	5	Pass	434
312	General	Practice	1		5		Fail	1		Pass	216
313	General	Regulations	1	3	4	5	Fail	3	5	Fail	144
314	General	Practice	1	4	1	4	Pass	1	4	Pass	641
315	General	Regulations	1	5	1	5	Pass	1	5	Pass	627
316	General	Practice	4	5	2	4	Fail	4	5	Pass	515
317	General	Regulations	5		3		Fail	5		Pass	483
318	General	Practice	3	4	1	4	Fail	3	4	Pass	586
319	General	Regulations	1	4	1	3	Fail	1	4	Pass	731
320	General	Practice	1		1		Pass	3		Fail	499
321	General	Regulations	1	3	3	4	Fail	1	3	Pass	545
322	General	Practice	2	3	2	3	Pass	2	3	Pass	330
323	General	Regulations	1	3	1	3	Pass	1	3	Pass	349
324	General	Practice	2	5	2	4	Fail	2	5	Pass	467
325	General	Regulations	3	5	3	5	Pass	2	5	Fail	533
326	General	Practice	1	2	2	4	Fail	1	2	Pass	678
327	General	Practice	1	5	1	5	Pass	1	5	Pass	457
328	General	Practice	no solution		not input		Fail	not input		Pass
329	General	Practice	1		4		Fail	1		Pass	909
330	General	Practice	3	4	1	2	Fail	3	4	Pass	664
331	General	Practice	2		4		Fail	2		Pass	546
332	General	Practice	1	4	1	4	Pass	1	4	Pass	239
333	General	Practice	2	3	2	4	Fail	2	3	Pass	173
334	General	Practice	4		4		Pass	4		Pass	377
335	General	Practice	4		1		Fail	3		Fail	178
336	General	Practice	2		2		Pass	2		Pass	329
337	General	Practice	2	4	2	4	Pass	2	4	Pass	292
338	General	Practice	2	4	1	4	Fail	1	4	Fail	587
339	General	Practice	1	4	1	4	Pass	1	4	Pass	291
340	General	Practice	2	3	3	5	Fail	3	5	Fail	308
341	General	Practice	5		1		Fail	2		Fail	190
342	General	Practice	4		5		Fail	no answer		Fail	206
343	General	Practice	3		3		Pass	3		Pass	257
344	General	Practice	5		5		Pass	5		Pass	374
345	General	Practice	3		not input		Fail	3		Pass	190	Yes
